# Supplementary material for: Emerging Dissemination of bla CTX‐M‐65 in Bovine E. coli in Spain Associated With IncHI2 Plasmids
Source: Microbiologyopen. 2026 May 20;15(3):e70314. doi: 10.1002/mbo3.70314 (PMC13239750; doi:10.1002/mbo3.70314)
Supplement: Supplementary file 2 — Supporting File 2 [file MBO3-15-e70314-s002.xlsx]

## Sheet: Overview
	Supplementary Material
	Emerging dissemination of blaCTX-M-65 in bovine E. coli in Spain associated with IncHI2 plasmids
	Medelin Ocejo, Beatriz Oporto, Ana Hurtado#
	Animal Health Department, NEIKER – Basque Institute for Agricultural Research and Development, Basque Research and Technology Alliance (BRTA), Bizkaia Science and Technology Park 812L, 48160 Derio, Bizkaia, Spain.
		#Address correspondence to Ana Hurtado: ahurtado@neiker.eus
List of supplementary tables:
	Supplementary Table S1.	Overview of WGS ONT sequencing output and genome assembly statistics for all E. coli isolates included in this study.
	Supplementary Table S2.	Summary of all plasmids detected in the 63 E. coli isolates (n = 227). Plasmid characteristics were provided along with sample metadata and the total number of antimicrobial resistance genes (ARGs) carried by each plasmid.
	Supplementary Table S3.	Distribution of Insertion Sequence (IS) families identified in the 15 IncHI2 plasmids. The table shows the count of IS elements within each plasmid type and the overall total.
List of supplementary figures:
	Supplementary Figure S1.	Heatmap showing the distribution of virulence associated genes (VAGs) detected by WGS in each isolate along with the hierarchical clustering dendrogram based on presence/absence profile of VAGs. Each cell corresponds to a specific gene in an isolate; colors indicate the presence and genomic location (chromosome, plasmid, or both).
	Supplementary Figure S2.	Distribution of antimicrobial resistance genes (ARGs) in plasmids from ESBL/AmpC-producing E. coli isolates. Dendrogram based on ARG profile of the 93 ARG-carrying plasmids annotated with isolate metadata (host species, health status, sequence type (ST), phylogroup) and plasmid metadata (incompatibility group, predicted mobility and plasmid size). The heatmap shows the presence of ARGs, grouped b…
	Supplementary Figure S3.	Progressive MAUVE alignment of 15 complete IncH plasmids. Locally collinear blocks (LCBs) indicate regions of conserved synteny among the plasmids, while lines connecting blocks of the same color represent homologous regions aligned among plasmids. Most IncH plasmids exhibited a highly conserved backbone architecture, with ten major collinear regions shared among isolates, interspersed with varia…

## Sheet: Table S1
Suplementary Table S1. Overview of WGS ONT sequencing output and genome assembly statistics for all E. coli isolates included in this study.
				ONT sequencing output data				Genome assembly statistics
Sample	Source	Health Status	ENA accession number	Total (n) reads	Total Mb/sample	N50		Chromosomal contig (n)	Plasmid contig (n)	% GC	Chromosome size (bp)	Total Plasmid size (bp)	Completeness (CheckM)	Contamination (CheckM)	Coverage (X)
DG0053	Cattle	Diseased	ERR16001388	200770	831.274	5621		1*	4 (1*)	50.60	5241155	255391	98.86	0.81	166.255
DG0062	Cattle	Diseased	ERR16001389	133729	709.1	8050		1	6 (2*)	50.65	5082515	369593	98.46	0.75	141.82
DG0069	Cattle	Diseased	ERR16001390	222586	745.815	5374		1	4 (1*)	50.71	4811057	259779	97.3	0.24	149.163
DG0070	Cattle	Diseased	ERR16001391	172249	643.91	5098		1	3	50.70	4856577	257960	98.72	1.09	128.782
DG0072	Cattle	Diseased	ERR16001392	182620	774.796	6157		1	3 (1*)	50.75	4880484	248606	98.61	0.71	154.959
DG0075	Cattle	Diseased	ERR16001393	165209	655.546	6230		1	2	50.69	5066427	206882	99.56	0.31	131.109
DG0076	Cattle	Diseased	ERR16001394	136629	597.926	6187		1*	2 (1*)	50.76	4831425	164552	98.72	0.51	119.585
DG0077	Cattle	Diseased	ERR16001395	202541	713.527	5480		1	1	50.68	5178910	111534	98.94	0.58	142.705
DG0080	Cattle	Diseased	ERR16001396	158057	794.682	7540		1	2	50.65	4883803	220802	99.4	0.47	158.936
DG0081	Cattle	Diseased	ERR16001397	185055	669.391	5600		1	4	50.48	5194840	386866	99.46	1.37	133.878
DG0082	Cattle	Diseased	ERR16001398	145884	785.697	7954		1	2	50.37	5163085	296386	99.11	1.65	157.139
DG0085	Cattle	Diseased	ERR16001399	213744	757.091	5697		1*	4 (1*)	50.45	4876542	500232	98.4	1.77	151.418
DG0086	Cattle	Diseased	ERR16001400	158569	665.836	5904		1*	4	50.54	5200798	584421	99.48	3.4	133.167
DG0088	Cattle	Diseased	ERR16001401	159942	886.136	8452		1	5 (1*)	50.56	5299490	269185	98.64	0.78	177.227
DG0089	Cattle	Diseased	ERR16001402	164561	776.579	6650		1*	6	50.71	5017453	331967	98.51	1	155.316
DG0090	Cattle	Diseased	ERR16001403	190349	811.89	5868		1	3	50.69	5053730	193522	99.46	0.82	162.378
DG0092	Cattle	Diseased	ERR16001404	160474	712.259	6195		1	3	50.81	4970159	287984	98.54	1	142.452
DG0101	Cattle	Diseased	ERR16001405	119318	637.932	8135		1	6	50.53	5182201	514468	99.1	3.11	127.586
E1223	Cattle	Diseased	ERR16001406	160427	807	7512		1	3	51.05	5140365	256342	98.77	0.64	134.08
E1234	Cattle	Diseased	ERR16001407	155028	693.37	6294		1	1	50.93	4977624	174169	99.02	1	138.096
E1236	Cattle	Diseased	ERR16001408	150924	688.215	6404		1	6	50.79	4794525	366665	98.44	0.78	136.804
E1241	Cattle	Diseased	ERR16001409	177250	745.044	6005		1	2	51.01	4965950	234072	98.57	0.75	134.386
E1242	Cattle	Diseased	ERR16001410	122323	619.232	7380		1	6	50.7	4926216	495905	99.01	1.62	139.743
E1247	Cattle	Diseased	ERR16001411	166975	902.927	8103		1*	3	50.43	5212392	359069	99.36	2.22	161.4
E1261	Cattle	Diseased	ERR16001412	178146	871.344	7040		1	2	51.34	4833376	251218	98.84	0.25	128.676
E1263	Cattle	Diseased	ERR16001413	157179	763.904	7064		1	1	50.88	4760526	248665	97.02	0.93	135.14
E1183	Cattle	Healthy	ERR16001414	76805	670.402	15533		2*	4	51.06	5262182	150889	98.7	3.03	135.433
E1185	Cattle	Healthy	ERR16001415	117979	690.481	9088		1	3	50.98	5223493	263223	98.07	0.65	134.682
E1187	Cattle	Healthy	ERR16001416	77571	684.021	14489		1	5	50.70	4754057	382731	98.78	0.42	138.674
E1214	Cattle	Healthy	ERR16001417	83723	671.93	13086		1	3 (1*)	50.58	4751975	450418	99.57	1.33	137.643
E1221	Cattle	Healthy	ERR16001418	75375	698.714	15643		1	3 (1*)	50.81	4636529	371902	98.29	1.36	133.74
E1224	Cattle	Healthy	ERR16001419	86893	643.378	12391		1	5	50.48	5379449	568863	99.05	2.78	149.009
E1225	Cattle	Healthy	ERR16001420	76957	675.698	14002		2*	6	50.44	5923425	485495	99.51	1.95	123.846
E1228	Cattle	Healthy	ERR16001421	77719	677.164	14096		1	4	50.71	4779884	333005	99.48	1.04	180.585
E1231	Cattle	Healthy	ERR16001422	81414	673.408	13170		1	2	50.87	5184742	137534	98.71	0.68	133.71
E1239	Cattle	Healthy	ERR16001423	81959	668.698	12819		1	5 (3*)	50.89	4858063	279422	99.26	1.45	134.758
E1248	Cattle	Healthy	ERR16001424	82576	668.55	12204		1	6	50.38	5005783	529318	98.89	1.98	174.269
E1250	Cattle	Healthy	ERR16001425	89259	673.791	12058		1	4	50.58	4892677	593365	99.47	1.46	152.781
E1167	Chicken	Healthy	ERR16001426	64964	644.071	15487		1	1	51.23	5034141	92432	97.57	0.96	128.814
E1168	Chicken	Healthy	ERR16001427	74167	558.669	12986		1	9	50.65	5772534	436590	98.52	2.53	111.734
E1171	Chicken	Healthy	ERR16001428	67926	623.354	15361		1	2	50.91	4871806	201107	98.61	0.83	124.671
E1172	Chicken	Healthy	ERR16001429	69194	664.338	15601		1	2	51.07	4872022	201123	98.26	0.81	132.868
E1175	Chicken	Healthy	ERR16001430	69217	668.362	15923		1	2	50.79	5209248	161418	99.07	0.87	133.672
E1209	Chicken	Healthy	ERR16001431	62637	684.593	17969		1	4	51.16	4871948	243568	98.33	0.98	136.919
E1216	Chicken	Healthy	ERR16001432	71905	478.574	10350		1	5 (2*)	50.75	4764381	132302	99.79	0	95.7148
E1217	Chicken	Healthy	ERR16001433	72461	696.411	15877		1	6 (2*)	51.07	5086940	362284	98.64	1.55	139.282
E1173	Pig	Healthy	ERR16001434	63201	670.829	17094		1	5 (1*)	50.93	4840738	355352	98.12	0.26	134.166
E1178	Pig	Healthy	ERR16001435	66209	660.36	16064		1	2	51.01	5051795	299040	99.05	0.62	132.072
E1179	Pig	Healthy	ERR16001436	54840	601.316	17534		1*	2	51.09	4890660	296678	98.12	1.4	120.263
E1181	Pig	Healthy	ERR16001437	51837	590.28	18491		1	4	51.13	4709395	169548	98.77	0.99	118.056
E1189	Pig	Healthy	ERR16001438	66088	683.745	16587		1	3	51.01	4846226	313864	98.27	0.64	136.749
E1194	Pig	Healthy	ERR16001439	58107	622.071	17536		1	1	51.33	4643908	64161	96.38	0.33	124.414
E1195	Pig	Healthy	ERR16001440	68080	650.878	15340		1	5	51.05	4798922	354132	98.36	0.29	130.176
E1197	Pig	Healthy	ERR16001441	77597	628.208	13336		1	2	50.76	4895834	205011	98.5	0.52	125.642
E1199	Pig	Healthy	ERR16001442	80152	682.698	14476		1	2	51.13	4846829	250163	97.43	0.82	136.54
E1201	Pig	Healthy	ERR16001443	69843	691.55	16478		1	4	51.11	4705447	336955	98.16	0.35	138.31
E1202	Pig	Healthy	ERR16001444	77102	673.413	15293		1*	7	51.06	4892156	345044	98.8	1.35	134.683
E1210	Pig	Healthy	ERR16001445	69163	664.446	15867		3*	2	51.1	4802054	135731	98.19	2.9	132.889
E1218	Pig	Healthy	ERR16001446	75617	664.403	14639		1	5	50.98	4917958	372710	98.89	0.37	132.881
E1191	Sheep	Healthy	ERR16001447	89703	678.047	12075		1	3	51	4581467	221285	98.39	0.29	135.609
E1192	Sheep	Healthy	ERR16001448	95983	702.395	11959		1	3 (1*)	50.94	4606532	248725	97.51	0.75	140.479
E1212	Sheep	Healthy	ERR16001449	71439	688.67	16190		1	5	50.67	4955396	442668	99.16	1.03	137.734
E1213	Sheep	Healthy	ERR16001450	74082	685.307	15254		1	2	50.97	4843161	245486	99.27	0.95	137.061
*Asterisks indicate linear (non-circularized) contigs. When multiple contigs are present and one or more are linear, the total number of contigs is given, with the number of linear ones shown in parentheses.

## Sheet: Table S2
Supplementary Table S2. Summary of all plasmids detected in the 63 E. coli isolates (n = 227). Plasmid characteristics were provided along with sample metadata and the total number of antimicrobial resistance genes (ARGs) carried by each plasmid.
N	Contig ID	Sample	Host	Status	Phylogroup	STa	CC	Plasmid Topology	Plasmid Size	Plasmid replicon variantb	Plasmid family	Number of ARGs
1	DG0053_U_2	DG0053	Cattle	Diseased	C	ST88	CC23	Circular	111259	IncI1-I	IncI	3
2	DG0053_U_3	DG0053	Cattle	Diseased	C	ST88	CC23	Circular	104716	IncFIC(FII)	IncF	0
3	DG0053_U_4	DG0053	Cattle	Diseased	C	ST88	CC23	Circular	33824	IncX4	IncX	0
4	DG0053_U_5	DG0053	Cattle	Diseased	C	ST88	CC23	Linear	5592	Col(pHAD28)	Col	0
5	DG0062_U_2	DG0062	Cattle	Diseased	A	ST10	CC10	Circular	140509	IncFIC(FII)	IncF	2
6	DG0062_U_3	DG0062	Cattle	Diseased	A	ST10	CC10	Circular	113775	IncI1-I	IncI	3
7	DG0062_U_4	DG0062	Cattle	Diseased	A	ST10	CC10	Circular	90213	NI	NI	0
8	DG0062_U_5	DG0062	Cattle	Diseased	A	ST10	CC10	Linear	9661	NI	NI	0
9	DG0062_U_6	DG0062	Cattle	Diseased	A	ST10	CC10	Linear	8788	Col(pHAD28)	Col	0
10	DG0062_U_7	DG0062	Cattle	Diseased	A	ST10	CC10	Circular	6647	NI	NI	0
11	DG0069_U_2	DG0069	Cattle	Diseased	A	ST6576	NA	Circular	168343	IncFIB(K), IncFIC(FII)	IncF	9
12	DG0069_U_3	DG0069	Cattle	Diseased	A	ST6576	NA	Circular	53109	IncX1	IncX	4
13	DG0069_U_4	DG0069	Cattle	Diseased	A	ST6576	NA	Circular	33829	IncX4	IncX	0
14	DG0069_U_5	DG0069	Cattle	Diseased	A	ST6576	NA	Linear	4498	NI	NI	0
15	DG0070_U_2	DG0070	Cattle	Diseased	A	ST4981	NA	Circular	126819	IncFIC(FII)	IncF	12
16	DG0070_U_3	DG0070	Cattle	Diseased	A	ST4981	NA	Circular	90740	NI	NI	0
17	DG0070_U_4	DG0070	Cattle	Diseased	A	ST4981	NA	Circular	40401	IncX1	IncX	0
18	DG0072_U_2	DG0072	Cattle	Diseased	A	ST4981	NA	Circular	149266	IncFIC(FII)	IncF	8
19	DG0072_U_3	DG0072	Cattle	Diseased	A	ST4981	NA	Circular	92545	NI	NI	0
20	DG0072_U_4	DG0072	Cattle	Diseased	A	ST4981	NA	Linear	6795	NI	NI	0
21	DG0075_U_2	DG0075	Cattle	Diseased	B1	ST1308	NA	Circular	105015	NI	NI	0
22	DG0075_U_3	DG0075	Cattle	Diseased	B1	ST1308	NA	Circular	101867	p0111	p0111	1
23	DG0076_U_2	DG0076	Cattle	Diseased	A	ST617	CC10	Circular	160629	IncFIA	IncF	7
24	DG0076_U_3	DG0076	Cattle	Diseased	A	ST617	CC10	Linear	3923	Col(pHAD28)	Col	2
25	DG0077_U_2	DG0077	Cattle	Diseased	C	ST88	CC23	Circular	111534	IncFIA	IncF	1
26	DG0080_U_2	DG0080	Cattle	Diseased	C	ST410	CC23	Circular	114090	IncFIC(FII)	IncF	4
27	DG0080_U_3	DG0080	Cattle	Diseased	C	ST410	CC23	Circular	106712	IncI1-I	IncI	3
28	DG0081_U_2	DG0081	Cattle	Diseased	D	ST362	NA	Circular	241924	IncHI2, IncHI2A	IncH	14
29	DG0081_U_3	DG0081	Cattle	Diseased	D	ST362	NA	Circular	87736	IncI1-I	IncI	4
30	DG0081_U_4	DG0081	Cattle	Diseased	D	ST362	NA	Circular	52114	NI	NI	0
31	DG0081_U_5	DG0081	Cattle	Diseased	D	ST362	NA	Circular	5092	Col156	Col	0
32	DG0082_U_2	DG0082	Cattle	Diseased	C	ST1615	CC23	Circular	206636	IncHI2, IncHI2A	IncH	14
33	DG0082_U_3	DG0082	Cattle	Diseased	C	ST1615	CC23	Circular	89750	NI	NI	0
34	DG0085_U_2	DG0085	Cattle	Diseased	A	ST744	NA	Circular	272903	IncHI2, IncHI2A	IncH	20
35	DG0085_U_3	DG0085	Cattle	Diseased	A	ST744	NA	Circular	123019	NI	NI	0
36	DG0085_U_4	DG0085	Cattle	Diseased	A	ST744	NA	Circular	96731	IncI1-I	IncI	1
37	DG0085_U_5	DG0085	Cattle	Diseased	A	ST744	NA	Linear	7579	NI	NI	0
38	DG0086_U_2	DG0086	Cattle	Diseased	G	ST117	NA	Circular	230584	IncHI2, IncHI2A	IncH	9
39	DG0086_U_3	DG0086	Cattle	Diseased	G	ST117	NA	Circular	158675	IncFII	IncF	1
40	DG0086_U_4	DG0086	Cattle	Diseased	G	ST117	NA	Circular	108499	NI	NI	0
41	DG0086_U_5	DG0086	Cattle	Diseased	G	ST117	NA	Circular	86663	IncI1-I	IncI	0
42	DG0088_U_2	DG0088	Cattle	Diseased	A	ST4981	NA	Circular	136612	IncFIB, IncFIC(FII)	IncF	1
43	DG0088_U_3	DG0088	Cattle	Diseased	A	ST4981	NA	Circular	89623	NI	NI	0
44	DG0088_U_4	DG0088	Cattle	Diseased	A	ST4981	NA	Circular	33885	IncX4	IncX	0
45	DG0088_U_5	DG0088	Cattle	Diseased	A	ST4981	NA	Linear	4999	NI	NI	0
46	DG0088_U_6	DG0088	Cattle	Diseased	A	ST4981	NA	Circular	4066	NI	NI	0
47	DG0089_U_2	DG0089	Cattle	Diseased	A	ST4981	NA	Circular	154523	IncFIC(FII)	IncF	8
48	DG0089_U_3	DG0089	Cattle	Diseased	A	ST4981	NA	Circular	93004	NI	NI	0
49	DG0089_U_4	DG0089	Cattle	Diseased	A	ST4981	NA	Circular	67172	IncFII	IncF	0
50	DG0089_U_5	DG0089	Cattle	Diseased	A	ST4981	NA	Circular	6646	NI	NI	0
51	DG0089_U_6	DG0089	Cattle	Diseased	A	ST4981	NA	Circular	5564	NI	NI	0
52	DG0089_U_7	DG0089	Cattle	Diseased	A	ST4981	NA	Circular	5058	NI	NI	0
53	DG0090_U_2	DG0090	Cattle	Diseased	B1	ST2509	NA	Circular	96364	IncI1-I	IncI	1
54	DG0090_U_3	DG0090	Cattle	Diseased	B1	ST2509	NA	Circular	93491	IncY	IncY	0
55	DG0090_U_4	DG0090	Cattle	Diseased	B1	ST2509	NA	Circular	3667	NI	NI	0
56	DG0092_U_2	DG0092	Cattle	Diseased	B1	ST58	CC155	Circular	145677	IncFII	IncF	5
57	DG0092_U_3	DG0092	Cattle	Diseased	B1	ST58	CC155	Circular	88496	IncI	IncI	0
58	DG0092_U_4	DG0092	Cattle	Diseased	B1	ST58	CC155	Circular	53811	NI	NI	0
59	DG0101_U_2	DG0101	Cattle	Diseased	G	ST117	NA	Circular	230578	IncHI2, IncHI2A	IncH	9
60	DG0101_U_3	DG0101	Cattle	Diseased	G	ST117	NA	Circular	158683	IncFII	IncF	1
61	DG0101_U_4	DG0101	Cattle	Diseased	G	ST117	NA	Circular	108504	NI	NI	0
62	DG0101_U_5	DG0101	Cattle	Diseased	G	ST117	NA	Circular	6646	NI	NI	0
63	DG0101_U_6	DG0101	Cattle	Diseased	G	ST117	NA	Circular	5464	Col156	Col	0
64	DG0101_U_7	DG0101	Cattle	Diseased	G	ST117	NA	Circular	4593	ColRNAI	Col	0
65	E1167_2	E1167	Chicken	Healthy	B1	ST297	NA	Circular	92432	IncI1-I(Gamma)	IncI	1
66	E1168_10	E1168	Chicken	Healthy	cladeI	ST770	NA	Circular	3901	Col156	Col	0
67	E1168_2	E1168	Chicken	Healthy	cladeI	ST770	NA	Circular	142946	IncFIA,IncFIB,IncFIC	IncF	2
68	E1168_3	E1168	Chicken	Healthy	cladeI	ST770	NA	Circular	102418	IncB/O/K/Z	IncB/O/K/Z	0
69	E1168_4	E1168	Chicken	Healthy	cladeI	ST770	NA	Circular	91538	p0111	p0111	0
70	E1168_5	E1168	Chicken	Healthy	cladeI	ST770	NA	Circular	69572	NI	NI	0
71	E1168_6	E1168	Chicken	Healthy	cladeI	ST770	NA	Circular	8900	NI	NI	0
72	E1168_7	E1168	Chicken	Healthy	cladeI	ST770	NA	Circular	6775	Col156	Col	0
73	E1168_8	E1168	Chicken	Healthy	cladeI	ST770	NA	Circular	5583	Col8282	Col	0
74	E1168_9	E1168	Chicken	Healthy	cladeI	ST770	NA	Circular	4957	NI	NI	0
75	E1171_2	E1171	Chicken	Healthy	B1	ST155	NA	Circular	145734	IncX3, IncY	IncX, IncY	2
76	E1171_3	E1171	Chicken	Healthy	B1	ST155	NA	Circular	55373	NI	NI	0
77	E1172_2	E1172	Chicken	Healthy	B1	ST155	NA	Circular	145742	IncX3, IncY	IncX, IncY	2
78	E1172_3	E1172	Chicken	Healthy	B1	ST155	NA	Circular	55381	NI	NI	0
79	E1173_2	E1173	Pig	Healthy	A	ST10	CC10	Circular	124384	IncFII	IncF	1
80	E1173_3	E1173	Pig	Healthy	A	ST10	CC10	Circular	96676	IncI1-I(Gamma)	IncI	1
81	E1173_4	E1173	Pig	Healthy	A	ST10	CC10	Circular	96828	IncFII(pCoo), IncFIA	IncF	0
82	E1173_5	E1173	Pig	Healthy	A	ST10	CC10	Linear	33394	NI	NI	0
83	E1173_6	E1173	Pig	Healthy	A	ST10	CC10	Circular	4070	NI	NI	0
84	E1175_2	E1175	Chicken	Healthy	E	ST5281	NA	Circular	101097	IncB/O/K/Z	IncB/O/K/Z	1
85	E1175_3	E1175	Chicken	Healthy	E	ST5281	NA	Circular	60321	NI	NI	0
86	E1178_2	E1178	Pig	Healthy	B1	ST101	CC101	Circular	289691	IncB/O/K/Z, IncFIB(AP001918), IncFIC(FII)	IncB/O/K/Z, IncF	2
87	E1178_3	E1178	Pig	Healthy	B1	ST101	CC101	Circular	9349	NI	NI	0
88	E1179_2	E1179	Pig	Healthy	A	ST6593	CC165	Circular	149263	IncFIC(FII)	IncF	3
89	E1179_3	E1179	Pig	Healthy	A	ST6593	CC165	Circular	147415	IncFIB(pHCM2)	IncF	5
90	E1181_2	E1181	Pig	Healthy	B1	ST2448	NA	Circular	109420	IncFIB(H89-PhagePlasmid)	IncF	0
91	E1181_3	E1181	Pig	Healthy	B1	ST2448	NA	Circular	60128	NI	NI	0
92	E1181_4	E1181	Pig	Healthy	B1	ST2448	NA	Circular	46490	IncR	IncR	5
93	E1181_5	E1181	Pig	Healthy	B1	ST2448	NA	Circular	40304	NI	NI	0
94	E1183_2	E1183	Cattle	Healthy	B1	ST446	CC446	Circular	108387	IncI1-I(Gamma)	IncI	2
95	E1183_3	E1183	Cattle	Healthy	B1	ST446	CC446	Circular	49568	IncFIA(HI1), IncFIB(pB171)	IncF	0
96	E1183_4	E1183	Cattle	Healthy	B1	ST446	CC446	Circular	49422	IncP1	IncP	0
97	E1185_2	E1185	Cattle	Healthy	B1	ST101	CC101	Circular	174169	IncFIB(AP001918)	IncF	0
98	E1187_2	E1187	Cattle	Healthy	A	ST744	NA	Circular	139194	IncFIA,IncFIB,IncFIC	IncF	1
99	E1187_3	E1187	Cattle	Healthy	A	ST744	NA	Circular	96727	IncI1-I(Gamma)	IncI	1
100	E1187_4	E1187	Cattle	Healthy	A	ST744	NA	Circular	73975	IncFIA,IncFIC	IncF	3
101	E1187_5	E1187	Cattle	Healthy	A	ST744	NA	Circular	46063	IncX1	IncX	0
102	E1187_6	E1187	Cattle	Healthy	A	ST744	NA	Circular	6642	NI	NI	0
103	E1187_7	E1187	Cattle	Healthy	A	ST744	NA	Circular	4064	NI	NI	0
104	E1189_2	E1189	Pig	Healthy	B1	ST58	CC155	Circular	147884	IncFII	IncF	4
105	E1189_3	E1189	Pig	Healthy	B1	ST58	CC155	Circular	96687	IncI1-I(Gamma)	IncI	1
106	E1189_4	E1189	Pig	Healthy	B1	ST58	CC155	Circular	69293	NI	NI	0
107	E1191_2	E1191	Sheep	Healthy	A	ST1711*	NA	Circular	126991	IncI1-I(Gamma)	IncI	0
108	E1191_3	E1191	Sheep	Healthy	A	ST1711*	NA	Circular	87435	IncFII	IncF	4
109	E1191_4	E1191	Sheep	Healthy	A	ST1711*	NA	Circular	6859	NI	NI	0
110	E1192_2	E1192	Sheep	Healthy	A	ST1711*	NA	Circular	125714	IncI1-I(Gamma)	IncI	0
111	E1192_3	E1192	Sheep	Healthy	A	ST1711*	NA	Circular	75484	IncFII	IncF	2
112	E1192_4	E1192	Sheep	Healthy	A	ST1711*	NA	Linear	40670	NI	NI	0
113	E1192_5	E1192	Sheep	Healthy	A	ST1711*	NA	Circular	6857	NI	NI	0
114	E1194_2	E1194	Pig	Healthy	A	ST7110	NA	Circular	64161	IncFII(pCoo)	IncF	0
115	E1195_2	E1195	Pig	Healthy	A	ST10	CC10	Circular	118889	IncFII	IncF	0
116	E1195_3	E1195	Pig	Healthy	A	ST10	CC10	Circular	96834	IncFIA, IncFII(pCoo)	IncF	0
117	E1195_4	E1195	Pig	Healthy	A	ST10	CC10	Circular	96707	IncI1-I(Gamma)	IncI	1
118	E1195_5	E1195	Pig	Healthy	A	ST10	CC10	Circular	37635	IncFII(pCRY), IncR, lnu(F)	IncF, IncR	3
119	E1195_6	E1195	Pig	Healthy	A	ST10	CC10	Circular	4067	NI	NI	0
120	E1197_2	E1197	Pig	Healthy	C	ST23*	CC23	Circular	102684	IncI1-I(Gamma)	IncI	1
121	E1197_3	E1197	Pig	Healthy	C	ST23*	CC23	Circular	102327	NI	NI	0
122	E1199_2	E1199	Pig	Healthy	B1	ST58	CC155	Circular	153362	IncFII	IncF	5
123	E1199_3	E1199	Pig	Healthy	B1	ST58	CC155	Circular	96801	IncI1-I(Gamma)	IncI	1
124	E1201_2	E1201	Pig	Healthy	A	ST1602	NA	Circular	131954	IncFIC(FII)	IncF	13
125	E1201_3	E1201	Pig	Healthy	A	ST1602	NA	Circular	103041	IncI1-I(Gamma)	IncI	1
126	E1201_4	E1201	Pig	Healthy	A	ST1602	NA	Circular	97459	IncY	IncY	0
127	E1201_5	E1201	Pig	Healthy	A	ST1602	NA	Circular	4501	Col(pHAD28)	Col	0
128	E1202_2	E1202	Pig	Healthy	A	ST10	CC10	Circular	105778	IncI1-I(Gamma)	IncI	1
129	E1202_3	E1202	Pig	Healthy	A	ST10	CC10	Circular	98845	IncB/O/K/Z	IncB/O/K/Z	4
130	E1202_4	E1202	Pig	Healthy	A	ST10	CC10	Circular	97864	IncFIC(FII)	IncF	4
131	E1202_5	E1202	Pig	Healthy	A	ST10	CC10	Circular	30781	IncX1	IncX	0
132	E1202_6	E1202	Pig	Healthy	A	ST10	CC10	Circular	4657	Col(pHAD28)	Col	0
133	E1202_7	E1202	Pig	Healthy	A	ST10	CC10	Circular	3769	NI	NI	0
134	E1202_8	E1202	Pig	Healthy	A	ST10	CC10	Circular	3350	Col(VCM04)	Col	0
135	E1209_2	E1209	Chicken	Healthy	B1	ST155	NA	Circular	101229	IncY	IncY	0
136	E1209_3	E1209	Chicken	Healthy	B1	ST155	NA	Circular	60291	NI	NI	0
137	E1209_4	E1209	Chicken	Healthy	B1	ST155	NA	Circular	43690	IncX3	IncX	2
138	E1209_5	E1209	Chicken	Healthy	B1	ST155	NA	Circular	38358	NI	NI	0
139	E1210_4	E1210	Pig	Healthy	A	ST542	NA	Circular	114846	IncFIB(pHCM2)	IncF	0
140	E1210_5	E1210	Pig	Healthy	A	ST542	NA	Circular	20885	IncX1	IncX	4
141	E1212_2	E1212	Sheep	Healthy	B1	ST1431	NA	Circular	215611	IncFIA(HI1), IncHI1A, IncHI1B(R27)	IncF, IncH	10
142	E1212_3	E1212	Sheep	Healthy	B1	ST1431	NA	Circular	99298	IncY	IncY	8
143	E1212_4	E1212	Sheep	Healthy	B1	ST1431	NA	Circular	78032	NI	NI	0
144	E1212_5	E1212	Sheep	Healthy	B1	ST1431	NA	Circular	44198	NI	NI	0
145	E1212_6	E1212	Sheep	Healthy	B1	ST1431	NA	Circular	5529	NI	NI	0
146	E1213_2	E1213	Sheep	Healthy	B1	ST101	CC101	Circular	141112	NI	NI	0
147	E1213_3	E1213	Sheep	Healthy	B1	ST101	CC101	Circular	104374	IncI1-I(Gamma)	IncI	2
148	E1214_2	E1214	Cattle	Healthy	B1	ST58	CC155	Circular	132059	IncFIC(FII)	IncF	3
149	E1214_3	E1214	Cattle	Healthy	B1	ST58	CC155	Circular	102013	IncI1-I(Gamma)	IncI	1
150	E1216_F_2	E1216	Chicken	Healthy	B1	ST847	NA	Linear	5180	NI	NI	0
151	E1216_F_3	E1216	Chicken	Healthy	B1	ST847	NA	Linear	668	Col440I	Col	0
152	E1216_F_4	E1216	Chicken	Healthy	B1	ST847	NA	Circular	8162	NI	NI	0
153	E1216_F_5	E1216	Chicken	Healthy	B1	ST847	NA	Circular	31241	IncX4	IncX	0
154	E1216_F_6	E1216	Chicken	Healthy	B1	ST847	NA	Circular	87051	IncI1-I(Gamma)	IncI	1
155	E1217_2	E1217	Chicken	Healthy	G	ST117	NA	Circular	160672	IncB/O/K/Z	IncB/O/K/Z	0
156	E1217_3	E1217	Chicken	Healthy	G	ST117	NA	Circular	102869	NI	NI	0
157	E1217_4	E1217	Chicken	Healthy	G	ST117	NA	Circular	87076	IncI1-I(Gamma)	IncI	1
158	E1217_5	E1217	Chicken	Healthy	G	ST117	NA	Circular	6643	NI	NI	0
159	E1217_6	E1217	Chicken	Healthy	G	ST117	NA	Linear	2589	NI	NI	0
160	E1217_7	E1217	Chicken	Healthy	G	ST117	NA	Linear	2435	NI	NI	0
161	E1218_2	E1218	Pig	Healthy	B1	ST2628	NA	Circular	159056	IncFIA, IncFIC(FII)	IncF	1
162	E1218_3	E1218	Pig	Healthy	B1	ST2628	NA	Circular	101488	IncB/O/K/Z	IncB/O/K/Z	1
163	E1218_4	E1218	Pig	Healthy	B1	ST2628	NA	Circular	101152	IncI1-I(Gamma)	IncI	2
164	E1218_5	E1218	Pig	Healthy	B1	ST2628	NA	Circular	6891	NI	NI	0
165	E1218_6	E1218	Pig	Healthy	B1	ST2628	NA	Circular	4123	NI	NI	0
166	E1221_2	E1221	Cattle	Healthy	B1	ST101	CC101	Circular	226630	IncHI2, IncHI2A	IncH	8
167	E1221_3	E1221	Cattle	Healthy	B1	ST101	CC101	Circular	176296	IncFIB(AP001918)	IncF	0
168	E1221_4	E1221	Cattle	Healthy	B1	ST101	CC101	Circular	72883	IncFII	IncF	0
169	E1221_5	E1221	Cattle	Healthy	B1	ST101	CC101	Circular	8062	Col156	Col	0
170	E1221_6	E1221	Cattle	Healthy	B1	ST101	CC101	Circular	8121	Col156	Col	0
171	E1221_7	E1221	Cattle	Healthy	B1	ST101	CC101	Circular	3913	NI	NI	0
172	E1223_U_2	E1223	Cattle	Diseased	D	ST69	CC69	Circular	244176	IncHI2, IncHI2A	IncH	13
173	E1223_U_3	E1223	Cattle	Diseased	D	ST69	CC69	Circular	110777	IncFIA	IncF	0
174	E1223_U_4	E1223	Cattle	Diseased	D	ST69	CC69	Circular	4116	NI	NI	0
175	E1224_2	E1224	Cattle	Healthy	A	ST10	CC10	Circular	131892	IncFIB,IncFIC	IncF	3
176	E1224_3	E1224	Cattle	Healthy	A	ST10	CC10	Circular	119326	IncI1-I(Gamma)	IncI	6
177	E1225_2	E1225	Cattle	Healthy	A	ST10	CC10	Circular	248665	IncHI2, IncHI2A	IncH	15
178	E1228_2	E1228	Cattle	Healthy	C	ST88	CC23	Circular	135401	NI	NI	0
179	E1228_4	E1228	Cattle	Healthy	C	ST88	CC23	Circular	6642	NI	NI	0
180	E1228_5	E1228	Cattle	Healthy	C	ST88	CC23	Circular	5649	NI	NI	0
181	E1228_6	E1228	Cattle	Healthy	C	ST88	CC23	Circular	3197	NI	NI	0
182	E1231_2	E1231	Cattle	Healthy	B1	ST20	CC20	Circular	109851	IncFII	IncF	0
183	E1231_3	E1231	Cattle	Healthy	B1	ST20	CC20	Circular	95159	IncC	IncC	6
184	E1231_4	E1231	Cattle	Healthy	B1	ST20	CC20	Circular	58213	NI	NI	0
185	E1234_U_2	E1234	Cattle	Diseased	A	ST4981	NA	Circular	133734	IncFIC(FII)	IncF	12
186	E1234_U_3	E1234	Cattle	Diseased	A	ST4981	NA	Circular	99787	IncI1-I	IncI	2
187	E1234_U_4	E1234	Cattle	Diseased	A	ST4981	NA	Circular	94853	IncY	IncY	0
188	E1234_U_5	E1234	Cattle	Diseased	A	ST4981	NA	Circular	30699	IncX4	IncX	0
189	E1234_U_6	E1234	Cattle	Diseased	A	ST4981	NA	Circular	23658	IncX1	IncX	1
190	E1236_U_2	E1236	Cattle	Diseased	A	ST1408	NA	Circular	246002	IncHI2, IncHI2A	IncH	15
191	E1236_U_3	E1236	Cattle	Diseased	A	ST1408	NA	Linear	119096	p0111	p0111	0
192	E1236_U_4	E1236	Cattle	Diseased	A	ST1408	NA	Circular	85320	IncFII	IncF	4
193	E1239_2	E1239	Cattle	Healthy	A	ST540	NA	Circular	247693	IncHI2, IncHI2A	IncH	15
194	E1239_3	E1239	Cattle	Healthy	A	ST540	NA	Circular	87568	IncFIB(pB171), IncFIC(FII)	IncF	6
195	E1239_4	E1239	Cattle	Healthy	A	ST540	NA	Linear	36641	NI	NI	0
196	E1241_U_2	E1241	Cattle	Diseased	A	ST301	CC165	Circular	203125	IncHI2, IncHI2A	IncH	13
197	E1241_U_3	E1241	Cattle	Diseased	A	ST301	CC165	Circular	150030	IncFIB,IncFIC	IncF	2
198	E1241_U_4	E1241	Cattle	Diseased	A	ST301	CC165	Circular	115263	IncFIB	IncF	0
199	E1241_U_5	E1241	Cattle	Diseased	A	ST301	CC165	Circular	95022	IncB/O/K/Z	IncB/O/K/Z	0
200	E1241_U_6	E1241	Cattle	Diseased	A	ST301	CC165	Circular	5423	NI	NI	0
201	E1242_U_3	E1242	Cattle	Diseased	B1	ST21	CC29	Circular	229221	IncHI2, IncHI2A	IncH	8
202	E1242_U_4	E1242	Cattle	Diseased	B1	ST21	CC29	Circular	99926	p0111	p0111	0
203	E1242_U_5	E1242	Cattle	Diseased	B1	ST21	CC29	Circular	93781	IncB/O/K/Z	IncB/O/K/Z	0
204	E1242_U_6	E1242	Cattle	Diseased	B1	ST21	CC29	Circular	54850	IncFIA,IncFII	IncF	2
205	E1242_U_7	E1242	Cattle	Diseased	B1	ST21	CC29	Circular	3617	NI	NI	0
206	E1242_U_8	E1242	Cattle	Diseased	B1	ST21	CC29	Circular	4100	NI	NI	0
207	E1247_U_2	E1247	Cattle	Diseased	B1	ST58	CC155	Circular	118581	IncFIA	IncF	5
208	E1247_U_3	E1247	Cattle	Diseased	B1	ST58	CC155	Circular	111028	IncFIB	IncF	0
209	E1247_U_4	E1247	Cattle	Diseased	B1	ST58	CC155	Circular	100325	IncI1-I	IncI	1
210	E1247_U_5	E1247	Cattle	Diseased	B1	ST58	CC155	Circular	3071	Col(pHAD28)	Col	1
211	E1248_2	E1248	Cattle	Healthy	C	ST88	CC23	Circular	132101	IncFIA	IncF	5
212	E1248_3	E1248	Cattle	Healthy	C	ST88	CC23	Circular	5433	NI	NI	0
213	E1250_2	E1250	Cattle	Healthy	C	ST88	CC23	Circular	250240	IncHI2, IncHI2A	IncH	16
214	E1250_3	E1250	Cattle	Healthy	C	ST88	CC23	Linear	9138	NI	NI	0
215	E1250_4	E1250	Cattle	Healthy	C	ST88	CC23	Linear	9098	NI	NI	0
216	E1250_5	E1250	Cattle	Healthy	C	ST88	CC23	Circular	5627	NI	NI	0
217	E1250_6	E1250	Cattle	Healthy	C	ST88	CC23	Linear	5319	NI	NI	0
218	E1261_U_2	E1261	Cattle	Diseased	A	ST10	CC10	Circular	241851	IncHI2, IncHI2A	IncH	12
219	E1261_U_3	E1261	Cattle	Diseased	A	ST10	CC10	Circular	135991	IncFII	IncF	3
220	E1261_U_4	E1261	Cattle	Diseased	A	ST10	CC10	Circular	87079	IncI1-I	IncI	0
221	E1261_U_5	E1261	Cattle	Diseased	A	ST10	CC10	Circular	52100	NI	NI	0
222	E1261_U_6	E1261	Cattle	Diseased	A	ST10	CC10	Circular	6646	NI	NI	0
223	E1261_U_7	E1261	Cattle	Diseased	A	ST10	CC10	Circular	5651	NI	NI	0
224	E1263_U_2	E1263	Cattle	Diseased	B1	ST2521	NA	Circular	247375	IncHI2, IncHI2A	IncH	15
225	E1263_U_3	E1263	Cattle	Diseased	B1	ST2521	NA	Circular	142834	NI	NI	0
226	E1263_U_4	E1263	Cattle	Diseased	B1	ST2521	NA	Circular	109663	IncI1-I	IncI	6
227	E1263_U_5	E1263	Cattle	Diseased	B1	ST2521	NA	Circular	93493	IncY	IncY	0
	aNA, not assigned ST; *, Nearest ST match.
	bNI, replicon type NOT IDENTIFIED by PlasmidFinder.

## Sheet: Table S3
Supplementary Table S3. Distribution of Insertion Sequence (IS) families identified in the 15 IncHI2 plasmids. The table shows the count of IS elements within each plasmid type and the overall total.
	IS family	pST-3 (n = 13)	pST-4 (n = 2)	Total
	IS6	125	12	137
	IS3	24	2	26
	IS1	16	2	18
	IS91	13		13
	IS5	10	3	13
	IS4	4		4
	IS21	1	2	3
	ISL3	2		2
	ISKRA4	2		2
	Total	197	21	218

## Sheet: Fig. S1
Figure S1. Heatmap showing the distribution of virulence associated genes (VAGs) detected by WGS in each isolate along with the hierarchical clustering dendrogram based on presence/absence profile of VAGs. Each cell corresponds to a specific gene in an isolate; colors indicate the presence and genomic location (chromosome, plasmid, or both).
								Adhesion/Invasion	Adhesion/Invasion	Adhesion/Invasion	Secretion systems/Autotransporters	Secretion systems/Autotransporters	Secretion systems/Autotransporters	Secretion systems/Autotransporters	Secretion systems/Autotransporters	Secretion systems/Autotransporters	Secretion systems/Autotransporters	Secretion systems/Autotransporters	Secretion systems/Autotransporters	Secretion systems/Autotransporters	Secretion systems/Autotransporters	Secretion systems/Autotransporters	Secretion systems/Autotransporters	Secretion systems/Autotransporters	Secretion systems/Autotransporters	Secretion systems/Autotransporters	Adhesion/Invasion	Adhesion/Invasion	Adhesion/Invasion	Adhesion/Invasion	Adhesion/Invasion	Adhesion/Invasion	Secretion systems/Autotransporters	Secretion systems/Autotransporters	Secretion systems/Autotransporters	Secretion systems/Autotransporters		Adhesion/Invasion	Toxins	Secretion systems/Autotransporters	Secretion systems/Autotransporters	hypothetical protein	hypothetical protein	Secretion systems/Autotransporters			Survival	Secretion systems/Autotransporters	Bacteriocins
Dendrogram order	Dendrogram	Sample	Host	Status	Phylogroup	MLST sequence type (ST)	MLST clonal complex (CC)	aaiW	aatA	aec15	aec16	aec17	aec18	aec19	aec22	aec23	aec24	aec25	aec26	aec28	aec29	aec30	aec31	aec32	aec7	aec8	afaA-VIII	afaB-VIII	afaC-VIII	afaD-VIII	afaE-VIII	afaF-VII	agn43	APECO1_3695	APECO1_3696	APECO1_3715	artj	aslA	astA	b2854	b2972	c3385	c3386	c3400	c3610	CAA46156	cadA	cah	cba
1		E1242	Cattle	Diseased	B1	ST21	CC29			1							1	1	1	1	1	1	1	1									2				1		1	1					2		1	3
2		E1241	Cattle	Diseased	A	ST301	CC165			1																							2				1	1		1	1				1			2
3		E1231	Cattle	Healthy	B1	ST20	CC20			1		1	1	1	1	1	1	1	1	1	1	1	1	1													1		6	1	1			1			1	3
4		E1195	Pig	Healthy	A	ST10	CC10																1	1									2				1	1	9	1	1					1	1
5		E1173	Pig	Healthy	A	ST10	CC10																1	1									2				1	1	9	1	1					1	1
6		DG0069	Cattle	Diseased	A	ST6576	NA																										2				1											2
7		E1217	Chicken	Healthy	G	ST117	NA		2																1									1	1	1	1	1	3		1	1	1	1			1
8		DG0101	Cattle	Diseased	G	ST117	NA		1																1		1	1	1	1	1	1	1	1	1	1	1	1			1	1	1	1
9		DG0086	Cattle	Diseased	G	ST117	NA		1																1		1	1	1	1	1	1	1	1	1	1	1	1			1	1	1	1
10		E1228	Cattle	Healthy	C	ST88	CC23			1		1	1	1	1	1	1	1	1	1	1	1	1	1			1	1	1	1	1	1	3				1		1	1	1						1
11		E1178	Pig	Healthy	B1	ST101	CC101					1	1	1									1	1									2				1			1							1
12		E1218	Pig	Healthy	B1	ST2628	NA			1		1	1	1	1	1	1	1	1	1	1	1	1	1													1		1	1	1						1
13		DG0053	Cattle	Diseased	C	ST88	CC23			1		1	1	1	1	1	1	1	1	1	1	1	1	1			1	1	1	1	1						1			1	1						1
14		E1248	Cattle	Healthy	C	ST88	CC23					1	1	1	1	1	1	1	1	1	1	1	1	1			1	1	1	1	1		1				1			1	1						1
15		DG0077	Cattle	Diseased	C	ST88	CC23			1		1	1	1	1	1	1	1	1	1	1	1	1	1			1	1	1	1	1		1				1			1	1						1	1
16		E1214	Cattle	Healthy	B1	ST58	CC155			1		1	1	1	1	1	1	1	1	1	1	1	1	1									1				1			1	1						1
17		DG0092	Cattle	Diseased	B1	ST58	CC155		1	1		1	1	1	1	1	1	1	1	1	1	1	1	1									1				1			1	1						1
18		E1199	Pig	Healthy	B1	ST58	CC155			1		1	1	1	1	1	1	1	1	1	1	1	1	1													1		1	1	1						1
19		E1189	Pig	Healthy	B1	ST58	CC155			1		1	1	1	1	1	1	1	1	1	1	1	1	1													1		1	1	1						1
20		E1168	Chicken	Healthy	cladeI	ST770	NA		1																												1	1	1	1	1						1	2
21		E1223	Cattle	Diseased	D	ST69	CC69				1	1	1	1	1	1	1	1	1	1	1	1	1	1	1	1							3				1	1		1	1				1		1	1
22		DG0081	Cattle	Diseased	D	ST362	NA	1				1	1	1	1	1	1	1	1	1	1	1	1	1									2				1	1		1	1						1	3
23		DG0062	Cattle	Diseased	A	ST10	CC10			1		1	1	1	1	1	1	1	1	1	1	1	1	1			2	2	2	2	2	2	1				1	1		1	1				1			1
24		E1201	Pig	Healthy	A	ST1602	NA			1		1	1	1	1	1	1	1	1	1	1	1	1	1													1										1
25		E1179	Pig	Healthy	A	ST6593	CC165		1	1		1	1	1	1	1	1	1	1	1	1	1	1	1													1	1	1	1							1	1
26		E1224	Cattle	Healthy	A	ST10	CC10			1		1	1	1	1	1	1	1	1	1	1	1	1	1													1	1		1	1						1
27		E1187	Cattle	Healthy	A	ST744	NA					1																									1	1		1							1
28		DG0085	Cattle	Diseased	A	ST744	NA					1																									1	1		1							1
29		E1261	Cattle	Diseased	A	ST10	CC10																1	1			1	1	1	1	1		2				1	1		1	1				1		1	1
30		E1202	Pig	Healthy	A	ST10	CC10																1	1									2				1	1		1					1		1
31		DG0076	Cattle	Diseased	A	ST617	CC10			1		1	1	1	1	1	1	1	1	1	1	1	1	1													1	1		1							1	2
32		E1234	Cattle	Diseased	A	ST4981	NA			1		1	1	1	1	1	1	1	1	1	1	1	1	1													1	1		1							1	1
33		DG0070	Cattle	Diseased	A	ST4981	NA			1		1	1	1	1	1	1	1	1	1	1	1	1	1													1	1		1					1		1	2
34		DG0072	Cattle	Diseased	A	ST4981	NA			1		1	1	1	1	1	1	1	1	1	1	1	1	1													1	1		1							1
35		DG0089	Cattle	Diseased	A	ST4981	NA			1		1	1	1	1	1	1	1	1	1	1	1	1	1			1	1	1	1	1	1	2				1	1		1					1		1
36		DG0088	Cattle	Diseased	A	ST4981	NA			1		1	1	1	1	1	1	1	1	1	1	1	1	1			1	1	1	1	1	1	2				1	1	1	1					1		1	1
37		DG0082	Cattle	Diseased	C	ST1615	CC23	1		1		1	1	1	1									1			1	1	1	1	1	1	1				1		1	1	1				2		1	5
38		E1175	Chicken	Healthy	E	ST5281	NA	1		1		1	1	1	1	1	1	1	1	1	1	1	1	1													1	1		1	1						1	2
39		E1263	Cattle	Diseased	B1	ST2521	NA			1		1	1	1	1	1	1	1	1	1	1	1	1	1									1				1			1	1						1
40		E1250	Cattle	Healthy	C	ST88	CC23			1		1	1	1	1	1	1	1	1	1	1	1	1	1									1				1			1	1						1
41		E1183	Cattle	Healthy	B1	ST446	CC446			1		1	1	1	1	1	1	1	1	1	1	1	1	1									2				1			1	1						1
42		E1216	Chicken	Healthy	B1	ST847	NA			1	1	1	1	1	1	1	1	1	1	1	1	1	1	1													1			1	1			1			1
43		E1212	Sheep	Healthy	B1	ST1431	NA			1		1	1	1	1	1	1	1	1	1	1	1	1	1									1				1			1	1						1	1
44		E1167	Chicken	Healthy	B1	ST297	NA					1	1	1	1	1	1	1	1	1	1	1	1	1													1		1	1	1						1	2
45		E1181	Pig	Healthy	B1	ST2448	NA			1		1	1	1	1	1	1	1	1	1	1	1	1	1													1			1	1						1
46		DG0075	Cattle	Diseased	B1	ST1308	NA			1	1	1	1	1	1	1	1	1	1	1	1	1	1	1													1			1	1						1	1
47		E1209	Chicken	Healthy	B1	ST155	NA			1		1	1	1	1	1	1	1	1	1	1	1	1	1													1			1	1						1	1
48		E1172	Chicken	Healthy	B1	ST155	NA			1		1	1	1	1	1	1	1	1	1	1	1	1	1													1			1	1						1	1
49		E1171	Chicken	Healthy	B1	ST155	NA			1		1	1	1	1	1	1	1	1	1	1	1	1	1													1			1	1						1	1
50		E1213	Sheep	Healthy	B1	ST101	CC101								1									1			1	1	1	1	1		1				1			1							1
51		E1221	Cattle	Healthy	B1	ST101	CC101					1	1	1										1			2	2		2	2	1					1			1					1		1	1	1
52		E1185	Cattle	Healthy	B1	ST101	CC101					1	1	1										1			2	2	1	2	2	1	2				1			1					1		1	1
53		E1247	Cattle	Diseased	B1	ST58	CC155			1																											1			1	1						1	1
54		DG0090	Cattle	Diseased	B1	ST2509	NA																										1				1			1	1			1			1
55		E1197	Pig	Healthy	C	ST23*	CC23			1														1													1			1							1
56		DG0080	Cattle	Diseased	C	ST410	CC23			1													1	1									1				1			1							1	1
57		E1194	Pig	Healthy	A	ST7110	NA	1																													1				1						1
58		E1236	Cattle	Diseased	A	ST1408	NA	1		1		1	1	1										1									1				1				1						1
59		E1210	Pig	Healthy	A	ST542	NA			1																											1	1									1	1
60		E1239	Cattle	Healthy	A	ST540	NA																	1													1			1							1
61		E1225	Cattle	Healthy	A	ST10	CC10		1	1																							1				1	1		1	1						1
62		E1192	Sheep	Healthy	A	ST1711*	NA																1														1			1	1						1
63		E1191	Sheep	Healthy	A	ST1711*	NA																1														1			1	1						1
		VAG location
			Chromosome
			Plasmid
			Both (chromosome + plasmid)
			Absence
		aNA, not assigned ST; *Nearest ST match.
[truncated: 449 more columns]

## Sheet: Fig. S2
Figure S2. Distribution of antimicrobial resistance genes (ARGs) in plasmids from ESBL/AmpC-producing E. coli isolates. Dendrogram based on ARG profile of the 93 ARG-carrying plasmids annotated with isolate metadata (host species, health status, sequence type (ST), phylogroup) and plasmid metadata (incompatibility group, predicted mobility and plasmid size). The heatmap shows the presence of ARGs…
Dend_order		Plasmid ID	Status	Host	Phenotype	Phylogroup	ST	CC	Plasmid replicons	ESBL/AmpC	Mobility (pred)		aac(3)-IId	aac(6')-Ib-cr	aadA1	aadA2	aadA5	ant(3'')-Ia	aph(3')-Ia	aph(3'')-Ib	aph(4)-Ia	aph(6)-Id	sat2	blaCMY-2	blaCTX-M-1	blaCTX-M-14	blaCTX-M-15	blaCTX-M-32	blaCTX-M-55	blaCTX-M-65	blaOXA-1	blaOXA-10	blaSHV-12	blaTEM-1A	blaTEM-1B	blaTEM-1C	catA1	cmlA1	floR	dfrA1	dfrA12	dfrA14	dfrA17	dfrA5	dfrA8	sul1	sul2	sul3	lnu(F)
1	1	1	1	1	1	1	1	1	1
1	1	1	1	1	1	1	1	1	1
1		DG0085_U_2	Diseased	CATTLE	ESBL	A	ST744	NA	IncH		conjugative		0	0	0	1	0	1	1	2	1	2	0	0	0	0	0	0	0	0	0	0	0	0	2	0	1	1	1	1	0	0	0	0	0	1	1	1	1
2		E1250_2	Healthy	CATTLE	ESBL	C	ST88	CC23	IncH	★	conjugative		0	0	0	1	0	1	1	1	1	1	0	0	0	0	0	0	0	1	0	1	0	0	0	0	0	2	1	0	0	1	0	0	0	0	0	0	1
3		E1263_U_2	Diseased	CATTLE	ESBL	B1	ST2521	NA	IncH	★	conjugative		0	0	0	0	0	1	1	1	1	1	0	0	0	0	0	0	0	1	0	1	0	0	1	0	0	1	1	0	0	1	0	0	0	0	0	0	1
4		E1239_2	Healthy	CATTLE	ESBL	A	ST540	NA	IncH	★	conjugative		0	0	0	0	0	1	1	1	1	1	0	0	0	0	0	0	0	1	0	1	0	0	1	0	0	1	1	0	0	1	0	0	0	0	0	0	1
5		E1225_2	Healthy	CATTLE	ESBL	A	ST10	CC10	IncH	★	conjugative		0	0	0	0	0	1	1	1	1	1	0	0	0	0	0	0	0	1	0	1	0	0	1	0	0	1	1	0	0	1	0	0	0	0	0	0	1
6		E1236_U_2	Diseased	CATTLE	ESBL	A	ST1408	NA	IncH	★	conjugative		0	0	0	0	0	1	1	1	1	1	0	0	0	0	0	0	0	1	0	1	0	0	1	0	0	1	1	0	0	1	0	0	0	0	0	0	1
7		DG0081_U_2	Diseased	CATTLE	ESBL	D	ST362	NA	IncH	★	conjugative		0	0	0	0	0	1	1	1	1	1	0	0	0	0	0	0	0	1	0	1	0	0	0	0	0	1	1	0	0	1	0	0	0	0	0	0	1
8		DG0082_U_2	Diseased	CATTLE	ESBL	C	ST1615	CC23	IncH	★	conjugative		0	0	0	0	0	1	1	1	1	1	0	0	0	0	0	0	0	1	0	1	0	0	0	0	0	1	1	0	0	1	0	0	0	0	0	0	1
9		E1223_U_2	Diseased	CATTLE	ESBL	D	ST69	CC69	IncH	★	conjugative		0	0	0	0	0	0	1	1	1	1	0	0	0	0	0	0	0	1	0	1	0	0	1	0	0	1	1	0	0	1	0	0	0	0	0	0	0
10		E1241_U_2	Diseased	CATTLE	ESBL	A	ST301	CC165	IncH	★	non-mobilizable		0	0	0	0	0	0	1	1	1	1	0	0	0	0	0	0	0	1	0	1	0	0	1	0	0	1	1	0	0	1	0	0	0	0	0	0	0
11		E1261_U_2	Diseased	CATTLE	ESBL	A	ST10	CC10	IncH	★	conjugative		0	0	0	0	0	0	1	1	1	1	0	0	0	0	0	0	0	1	0	1	0	0	0	0	0	1	1	0	0	1	0	0	0	0	0	0	0
12		DG0086_U_2	Diseased	CATTLE	ESBL	G	ST117	NA	IncH	★	conjugative		0	0	0	0	0	0	0	0	0	0	0	0	0	0	0	0	0	1	0	1	0	0	1	0	0	1	1	0	0	1	0	0	0	0	0	0	0
13		DG0101_U_2	Diseased	CATTLE	ESBL	G	ST117	NA	IncH	★	conjugative		0	0	0	0	0	0	0	0	0	0	0	0	0	0	0	0	0	1	0	1	0	0	1	0	0	1	1	0	0	1	0	0	0	0	0	0	0
14		E1221_2	Healthy	CATTLE	ESBL	B2	ST101	CC101	IncH	★	conjugative		0	0	0	0	0	0	0	0	0	0	0	0	0	0	0	0	0	1	0	1	0	0	0	0	0	1	1	0	0	1	0	0	0	0	0	0	0
15		E1201_2	Healthy	PIG	ESBL	A	ST1602	NA	IncF		conjugative		1	0	0	1	0	1	1	0	0	0	0	0	0	0	0	0	0	0	0	0	0	0	1	0	0	1	1	0	1	0	0	0	0	0	1	1	1
16		DG0070_U_2	Diseased	CATTLE	ESBL	A	ST4981	NA	IncF		conjugative		1	0	0	1	0	1	1	0	0	0	0	0	0	0	0	0	0	0	0	0	0	0	1	0	0	1	1	0	1	0	0	0	0	0	1	1	1
17		E1234_U_2	Diseased	CATTLE	ESBL	A	ST4981	NA	IncF		conjugative		0	0	0	1	0	1	1	0	0	0	0	0	0	0	0	0	0	0	0	0	0	0	1	0	0	1	1	0	1	0	0	0	0	0	1	1	1
18		DG0069_U_2	Diseased	CATTLE	AmpC	A	ST6576	NA	IncF		conjugative		1	0	0	0	0	1	1	0	0	0	0	0	0	0	0	0	0	0	0	0	0	0	1	0	0	0	1	0	0	0	0	0	0	0	1	1	1
19		E1212_2	Healthy	SHEEP	ESBL	B3	ST1431	NA	IncF, IncH		conjugative		0	0	0	1	0	0	0	1	0	1	0	0	0	0	0	0	0	0	0	0	0	0	1	0	0	1	1	0	0	0	0	0	0	0	0	1	0
20		DG0076_U_2	Diseased	CATTLE	ESBL	A	ST617	CC10	IncF	★	conjugative		1	1	0	0	0	0	0	0	0	0	0	0	0	0	1	0	0	0	1	0	0	0	1	0	0	0	0	0	0	0	1	0	0	0	0	0	0
21		DG0072_U_2	Diseased	CATTLE	ESBL	A	ST4981	NA	IncF		conjugative		0	0	0	0	1	0	1	1	0	1	0	0	0	0	0	0	0	0	0	0	0	0	1	0	0	0	0	0	0	0	1	0	0	0	1	0	0
22		DG0089_U_2	Diseased	CATTLE	ESBL	A	ST4981	NA	IncF		conjugative		0	0	0	0	1	0	1	1	0	1	0	0	0	0	0	0	0	0	0	0	0	0	1	0	0	0	0	0	0	0	1	0	0	0	1	0	0
23		E1248_2	Healthy	CATTLE	AmpC	C	ST88	CC23	IncF		conjugative		0	0	0	0	0	0	1	1	0	1	0	0	0	0	0	0	0	0	0	0	0	0	0	0	0	0	0	0	0	0	0	0	0	0	1	0	0
24		E1247_U_2	Diseased	CATTLE	ESBL	B4	ST58	CC155	IncF		conjugative		0	0	0	0	0	0	1	1	0	1	0	0	0	0	0	0	0	0	0	0	0	0	0	0	0	0	0	0	0	0	0	0	0	0	1	0	0
25		E1212_3	Healthy	SHEEP	ESBL	B5	ST1431	NA	IncY	★	conjugative		0	0	0	0	0	0	0	1	0	1	0	0	0	0	1	0	0	0	0	0	0	0	1	0	0	0	0	0	0	1	0	0	0	0	1	0	0
26		E1239_3	Healthy	CATTLE	ESBL	A	ST540	NA	IncF		mobilizable		0	0	0	0	0	0	1	1	0	1	0	0	0	0	0	0	0	0	0	0	0	0	1	0	0	0	0	0	0	0	0	0	0	0	1	0	0
27		E1199_2	Healthy	PIG	ESBL	B6	ST58	CC155	IncF		conjugative		0	0	0	0	0	0	0	1	0	1	0	0	0	0	0	0	0	0	0	0	0	0	1	0	0	0	0	0	0	0	0	0	0	0	1	0	0
28		E1189_2	Healthy	PIG	ESBL	B7	ST58	CC155	IncF		conjugative		0	0	0	0	0	0	0	1	0	1	0	0	0	0	0	0	0	0	0	0	0	0	1	0	0	0	0	0	0	0	0	0	0	0	1	0	0
29		DG0092_U_2	Diseased	CATTLE	ESBL	B8	ST58	CC155	IncF		conjugative		0	0	0	0	0	0	0	1	0	1	0	0	0	0	0	0	0	0	0	0	0	0	1	0	0	0	0	0	0	0	0	1	0	0	1	0	0
30		E1187_4	Healthy	CATTLE	ESBL	A	ST744	NA	IncF		conjugative		0	0	0	0	0	0	0	0	0	0	0	0	0	0	0	0	0	0	0	0	0	0	1	0	0	0	0	0	0	1	0	0	0	0	1	0	0
31		E1242_U_3	Diseased	CATTLE	ESBL	B9	ST21	CC29	IncH	★	conjugative		0	0	0	0	0	0	0	1	0	1	0	0	0	0	0	1	0	0	0	0	0	1	0	0	0	0	0	1	0	0	0	0	0	1	0	1	0
32		E1191_3	Healthy	SHEEP	ESBL	A	ST1711*	NA	IncF		conjugative		0	0	0	0	0	0	0	1	0	1	0	0	0	0	0	0	0	0	0	0	0	0	0	0	0	0	0	1	0	0	0	0	0	0	0	1	0
33		E1236_U_4	Diseased	CATTLE	ESBL	A	ST1408	NA	IncF		conjugative		0	0	0	0	0	0	0	0	0	0	1	0	0	0	0	0	0	0	0	0	0	1	0	0	0	0	0	1	0	0	0	0	0	0	0	1	0
34		E1224_3	Healthy	CATTLE	ESBL	A	ST10	CC10	IncI	★	conjugative		0	0	0	1	0	0	0	0	0	0	0	0	0	0	0	0	0	0	0	0	1	0	0	0	0	1	0	0	0	0	0	0	0	0	0	1	0
35		E1179_3	Healthy	PIG	ESBL	A	ST6593	CC165	IncF		non-mobilizable		0	0	0	1	0	0	0	0	0	0	0	0	0	0	0	0	0	0	0	0	0	1	0	0	0	1	0	0	1	0	0	0	0	0	0	1	0
36		E1181_4	Healthy	PIG	AmpC	B10	ST2448	NA	IncR		mobilizable		0	0	0	1	0	0	0	0	0	0	0	0	0	0	0	0	0	0	0	0	0	0	0	0	0	1	0	0	1	0	0	0	0	0	0	1	0
37		DG0069_U_3	Diseased	CATTLE	AmpC	A	ST6576	NA	IncX		conjugative		0	0	0	1	0	0	0	0	0	0	0	0	0	0	0	0	0	0	0	0	0	0	1	0	0	1	0	0	0	0	0	0	0	0	0	1	0
38		DG0080_U_2	Diseased	CATTLE	ESBL	C	ST410	CC23	IncF	★	conjugative		0	0	0	0	0	0	1	0	0	0	0	0	0	0	0	0	1	0	0	0	0	0	0	0	0	0	0	0	0	0	0	0	0	0	0	0	0
39		E1261_U_3	Diseased	CATTLE	ESBL	A	ST10	CC10	IncF		conjugative		0	0	0	0	0	0	0	0	0	0	0	0	0	0	0	0	0	0	0	0	0	0	0	0	0	0	0	0	0	0	0	1	0	1	0	0	0
40		E1210_5	Healthy	PIG	ESBL	A	ST542	NA	IncX		non-mobilizable		0	0	0	0	0	0	0	0	0	0	0	0	0	0	0	0	0	0	0	0	0	0	1	0	0	0	1	0	0	0	0	0	1	0	0	0	0
41		E1224_2	Healthy	CATTLE	ESBL	A	ST10	CC10	IncF		conjugative		0	0	0	0	0	0	0	0	0	0	0	0	0	0	0	0	0	0	0	0	0	0	1	0	0	0	0	1	0	0	0	0	0	0	0	0	0
42		E1214_2	Healthy	CATTLE	ESBL	B11	ST58	CC155	IncF		conjugative		0	0	0	0	0	0	0	0	0	0	0	0	0	0	0	0	0	0	0	0	0	0	1	0	1	0	0	0	0	0	0	0	0	0	0	0	0
43		DG0062_U_2	Diseased	CATTLE	ESBL	A	ST10	CC10	IncF		conjugative		0	0	0	0	0	0	0	1	0	1	0	0	0	0	0	0	0	0	0	0	0	0	0	0	0	0	0	0	0	0	0	0	0	0	0	0	0
44		DG0088_U_2	Diseased	CATTLE	ESBL	A	ST4981	NA	IncF		conjugative		0	0	0	0	0	0	1	0	0	0	0	0	0	0	0	0	0	0	0	0	0	0	0	0	0	0	0	0	0	0	0	0	0	0	0	0	0
45		DG0086_U_3	Diseased	CATTLE	ESBL	G	ST117	NA	IncF		conjugative		0	0	0	0	0	0	0	0	0	0	0	0	0	0	0	0	0	0	0	0	0	1	0	0	0	0	0	0	0	0	0	0	0	0	0	0	0
46		DG0101_U_3	Diseased	CATTLE	ESBL	G	ST117	NA	IncF		conjugative		0	0	0	0	0	0	0	0	0	0	0	0	0	0	0	0	0	0	0	0	0	1	0	0	0	0	0	0	0	0	0	0	0	0	0	0	0
47		E1178_2	Healthy	PIG	AmpC	B12	ST101	CC101	IncB/O/K/Z, IncF		conjugative		0	0	0	0	0	0	0	0	0	0	0	0	0	0	0	0	0	0	0	0	0	0	0	0	0	0	0	0	0	0	0	0	0	0	1	0	0
48		DG0077_U_2	Diseased	CATTLE	AmpC	C	ST88	CC23	IncF		conjugative		0	0	0	0	0	0	0	0	0	0	0	0	0	0	0	0	0	0	0	0	0	0	0	0	0	0	0	0	0	0	0	0	0	0	1	0	0
49		E1241_U_3	Diseased	CATTLE	ESBL	A	ST301	CC165	IncF		conjugative		0	0	0	0	0	0	0	0	0	0	0	0	0	0	0	0	0	0	0	0	0	0	0	0	1	0	0	0	0	0	0	0	0	0	0	0	0
50		E1218_2	Healthy	PIG	ESBL	B13	ST2628	NA	IncF		conjugative		0	0	0	0	0	0	0	0	0	0	0	0	0	0	0	0	0	0	0	0	0	0	0	0	0	0	0	0	0	0	0	0	0	0	0	0	0
51		E1195_5	Healthy	PIG	ESBL	A	ST10	CC10	IncF, IncR		non-mobilizable		0	0	0	1	0	0	0	0	0	0	0	0	0	0	0	0	0	0	0	0	0	0	0	0	0	0	0	0	0	0	0	0	0	0	0	0	1
52		E1218_4	Healthy	PIG	ESBL	B14	ST2628	NA	IncI		conjugative		0	0	0	1	0	0	0	0	0	0	0	0	0	0	0	0	0	0	0	0	0	0	0	0	0	0	0	0	1	0	0	0	0	0	0	0	0
53		DG0080_U_3	Diseased	CATTLE	ESBL	C	ST410	CC23	IncI	★	conjugative		0	0	0	0	0	0	0	0	0	0	0	0	0	1	0	0	0	0	0	0	0	0	0	0	0	0	0	0	0	0	0	0	0	0	0	0	0
54		E1234_U_3	Diseased	CATTLE	ESBL	A	ST4981	NA	IncI		conjugative		0	0	0	0	0	0	0	0	0	0	0	0	0	0	0	0	0	0	0	0	0	0	0	0	0	0	0	0	0	0	0	0	0	0	0	0	0
55		E1242_U_6	Diseased	CATTLE	ESBL	B15	ST21	CC29	IncF		conjugative		0	0	0	0	0	0	0	0	0	0	0	0	0	0	0	0	0	0	0	0	0	0	0	0	0	0	0	0	0	0	0	0	0	0	0	0	0
56		DG0053_U_2	Diseased	CATTLE	ESBL	C	ST88	CC23	IncI	★	conjugative		0	0	0	0	0	1	0	0	0	0	0	0	0	0	0	1	0	0	0	0	0	0	0	0	0	0	0	0	0	0	0	0	0	0	0	0	0
57		DG0062_U_3	Diseased	CATTLE	ESBL	A	ST10	CC10	IncI	★	conjugative		0	0	0	0	0	1	0	0	0	0	0	0	0	0	0	1	0	0	0	0	0	0	0	0	0	0	0	0	0	0	0	0	0	0	0	0	0
58		E1183_2	Healthy	CATTLE	ESBL	B16	ST446	CC446	IncI	★	conjugative		0	0	0	0	0	1	0	0	0	0	0	0	0	0	0	1	0	0	0	0	0	0	0	0	0	0	0	0	0	0	0	0	0	0	0	0	0
59		E1213_3	Healthy	SHEEP	ESBL	B17	ST101	CC101	IncI	★	conjugative		0	0	0	0	0	1	0	0	0	0	0	0	0	0	0	1	0	0	0	0	0	0	0	0	0	0	0	0	0	0	0	0	0	0	0	0	0
60		E1247_U_4	Diseased	CATTLE	ESBL	B18	ST58	CC155	IncI	★	conjugative		0	0	0	0	0	0	0	0	0	0	0	0	0	0	0	1	0	0	0	0	0	0	0	0	0	0	0	0	0	0	0	0	0	0	0	0	0
61		E1192_3	Healthy	SHEEP	ESBL	A	ST1711*	NA	IncF		conjugative		0	0	1	0	0	0	0	0	0	0	0	0	0	0	0	0	0	0	0	0	0	0	0	0	0	0	0	0	0	0	0	0	0	0	0	1	0
62		E1209_4	Healthy	CHICKEN	ESBL	B19	ST155	NA	IncX	★	conjugative		0	0	0	0	0	0	0	0	0	0	0	0	0	0	0	0	0	0	0	0	1	0	0	0	0	0	0	0	0	0	0	0	0	0	0	0	0
63		E1171_2	Healthy	CHICKEN	ESBL	B20	ST155	NA	IncX, IncY	★	conjugative		0	0	0	0	0	0	0	0	0	0	0	0	0	0	0	0	0	0	0	0	1	0	0	0	0	0	0	0	0	0	0	0	0	0	0	0	0
64		E1172_2	Healthy	CHICKEN	ESBL	B21	ST155	NA	IncX, IncY	★	conjugative		0	0	0	0	0	0	0	0	0	0	0	0	0	0	0	0	0	0	0	0	1	0	0	0	0	0	0	0	0	0	0	0	0	0	0	0	0
65		E1201_3	Healthy	PIG	ESBL	A	ST1602	NA	IncI	★	conjugative		0	0	0	0	0	0	0	0	0	0	0	0	0	0	0	0	0	0	0	0	1	0	0	0	0	0	0	0	0	0	0	0	0	0	0	0	0
66		E1202_2	Healthy	PIG	ESBL	A	ST10	CC10	IncI	★	conjugative		0	0	0	0	0	0	0	0	0	0	0	0	0	0	0	0	0	0	0	0	1	0	0	0	0	0	0	0	0	0	0	0	0	0	0	0	0
67		E1168_2	Healthy	CHICKEN	ESBL	cladeI	ST770	NA	IncF	★	conjugative		0	0	0	0	0	0	0	0	0	0	0	0	0	0	0	0	0	0	0	0	1	0	0	0	0	0	0	0	0	0	0	0	0	0	0	0	0
68		E1173_2	Healthy	PIG	ESBL	A	ST10	CC10	IncF		conjugative		0	0	0	0	0	0	0	0	0	0	0	0	0	0	0	0	0	0	0	0	0	0	0	0	0	0	0	0	0	0	0	0	0	0	0	0	0
69		E1247_U_5	Diseased	CATTLE	ESBL	B22	ST58	CC155	Col		mobilizable		0	0	0	0	0	0	0	0	0	0	0	0	0	0	0	0	0	0	0	0	0	0	0	0	0	0	0	0	0	0	0	0	0	0	0	0	0
70		E1234_U_6	Diseased	CATTLE	ESBL	A	ST4981	NA	IncX		conjugative		0	0	0	0	0	0	0	0	0	0	0	0	0	0	0	0	0	0	0	0	0	0	1	0	0	0	0	0	0	0	0	0	0	0	0	0	0
71		E1216_F_6	Healthy	CHICKEN	ESBL	B23	ST847	NA	IncI	★	conjugative		0	0	0	0	0	0	0	0	0	0	0	0	1	0	0	0	0	0	0	0	0	0	0	0	0	0	0	0	0	0	0	0	0	0	0	0	0
72		E1217_4	Healthy	CHICKEN	ESBL	G	ST117	NA	IncI	★	conjugative		0	0	0	0	0	0	0	0	0	0	0	0	1	0	0	0	0	0	0	0	0	0	0	0	0	0	0	0	0	0	0	0	0	0	0	0	0
73		E1187_2	Healthy	CATTLE	ESBL	A	ST744	NA	IncF		conjugative		0	0	0	0	0	0	0	0	0	0	0	0	0	0	0	0	0	0	0	0	0	0	0	0	0	0	0	0	0	0	0	1	0	0	0	0	0
74		E1167_2	Healthy	CHICKEN	AmpC	B24	ST297	NA	IncI	★	conjugative		0	0	0	0	0	0	0	0	0	0	0	1	0	0	0	0	0	0	0	0	0	0	0	0	0	0	0	0	0	0	0	0	0	0	0	0	0
75		DG0075_U_3	Diseased	CATTLE	ESBL	B25	ST1308	NA	p0111	★	non-mobilizable		0	0	0	0	0	0	0	0	0	0	0	0	0	0	1	0	0	0	0	0	0	0	0	0	0	0	0	0	0	0	0	0	0	0	0	0	0
76		E1218_3	Healthy	PIG	ESBL	B26	ST2628	NA	IncB/O/K/Z	★	conjugative		0	0	0	0	0	0	0	0	0	0	0	0	0	1	0	0	0	0	0	0	0	0	0	0	0	0	0	0	0	0	0	0	0	0	0	0	0
77		E1214_3	Healthy	CATTLE	ESBL	B27	ST58	CC155	IncI	★	conjugative		0	0	0	0	0	0	0	0	0	0	0	0	0	1	0	0	0	0	0	0	0	0	0	0	0	0	0	0	0	0	0	0	0	0	0	0	0
78		E1199_3	Healthy	PIG	ESBL	B28	ST58	CC155	IncI	★	conjugative		0	0	0	0	0	0	0	0	0	0	0	0	0	1	0	0	0	0	0	0	0	0	0	0	0	0	0	0	0	0	0	0	0	0	0	0	0
79		E1197_2	Healthy	PIG	ESBL	C	ST23*	CC23	IncI	★	conjugative		0	0	0	0	0	0	0	0	0	0	0	0	0	1	0	0	0	0	0	0	0	0	0	0	0	0	0	0	0	0	0	0	0	0	0	0	0
80		E1195_4	Healthy	PIG	ESBL	A	ST10	CC10	IncI	★	conjugative		0	0	0	0	0	0	0	0	0	0	0	0	0	1	0	0	0	0	0	0	0	0	0	0	0	0	0	0	0	0	0	0	0	0	0	0	0
81		E1189_3	Healthy	PIG	ESBL	B29	ST58	CC155	IncI	★	conjugative		0	0	0	0	0	0	0	0	0	0	0	0	0	1	0	0	0	0	0	0	0	0	0	0	0	0	0	0	0	0	0	0	0	0	0	0	0
82		E1187_3	Healthy	CATTLE	ESBL	A	ST744	NA	IncI	★	conjugative		0	0	0	0	0	0	0	0	0	0	0	0	0	1	0	0	0	0	0	0	0	0	0	0	0	0	0	0	0	0	0	0	0	0	0	0	0
83		E1175_2	Healthy	CHICKEN	ESBL	E	ST5281	NA	IncB/O/K/Z	★	conjugative		0	0	0	0	0	0	0	0	0	0	0	0	0	1	0	0	0	0	0	0	0	0	0	0	0	0	0	0	0	0	0	0	0	0	0	0	0
84		E1173_3	Healthy	PIG	ESBL	A	ST10	CC10	IncI	★	conjugative		0	0	0	0	0	0	0	0	0	0	0	0	0	1	0	0	0	0	0	0	0	0	0	0	0	0	0	0	0	0	0	0	0	0	0	0	0
85		DG0085_U_4	Diseased	CATTLE	ESBL	A	ST744	NA	IncI	★	conjugative		0	0	0	0	0	0	0	0	0	0	0	0	0	1	0	0	0	0	0	0	0	0	0	0	0	0	0	0	0	0	0	0	0	0	0	0	0
86		DG0090_U_2	Diseased	CATTLE	ESBL	B30	ST2509	NA	IncI	★	conjugative		0	0	0	0	0	0	0	0	0	0	0	0	0	1	0	0	0	0	0	0	0	0	0	0	0	0	0	0	0	0	0	0	0	0	0	0	0
87		E1263_U_4	Diseased	CATTLE	ESBL	B31	ST2521	NA	IncI		conjugative		0	0	0	0	0	0	0	1	0	1	0	0	0	0	0	0	0	0	0	0	0	0	1	0	0	0	1	0	0	0	0	0	0	0	1	0	0
88		E1231_3	Healthy	CATTLE	AmpC	B32	ST20	CC20	IncC	★	conjugative		0	0	0	0	0	0	0	1	0	1	0	1	0	0	0	0	0	0	0	0	0	0	0	0	0	0	1	0	0	0	0	0	0	0	1	0	0
89		E1202_4	Healthy	PIG	ESBL	A	ST10	CC10	IncF		conjugative		0	0	0	0	0	0	0	1	0	1	0	0	0	0	0	0	0	0	0	0	0	0	0	0	0	0	0	0	0	0	0	0	0	0	1	0	0
90		E1202_3	Healthy	PIG	ESBL	A	ST10	CC10	IncB/O/K/Z		conjugative		0	0	0	0	0	0	0	1	0	0	0	0	0	0	0	0	0	0	0	0	0	0	0	1	0	0	1	0	0	0	0	0	0	0	1	0	0
91		DG0076_U_3	Diseased	CATTLE	ESBL	A	ST617	CC10	Col		mobilizable		0	0	0	0	0	0	0	1	0	0	0	0	0	0	0	0	0	0	0	0	0	0	0	0	0	0	0	0	0	0	0	0	0	0	1	0	0
92		DG0081_U_3	Diseased	CATTLE	ESBL	D	ST362	NA	IncI	★	conjugative		0	0	0	0	1	0	0	0	0	0	0	0	1	0	0	0	0	0	0	0	0	0	0	0	0	0	0	0	0	0	1	0	0	0	1	0	0
93		E1179_2	Healthy	PIG	ESBL	A	ST6593	CC165	IncF	★	conjugative		0	0	0	0	0	0	0	0	0	0	0	0	1	0	0	0	0	0	0	0	0	0	0	0	0	0	0	0	0	0	0	0	0	0	0	0	0
[truncated: 17 more columns]

## Sheet: Fig. S3
Figure S3. Progressive MAUVE alignment of 15 complete IncH plasmids. Locally collinear blocks (LCBs) indicate regions of conserved synteny among the plasmids, while lines connecting blocks of the same color represent homologous regions aligned among plasmids. Most IncH plasmids exhibited a highly conserved backbone architecture, with ten major collinear regions shared among isolates, interspersed…
